# Supplementary material for: SV-AUTOPILOT: optimized, automated construction of structural variation discovery and benchmarking pipelines
Source: BMC Genomics. 2015 Mar 25;16(1):238. doi: 10.1186/s12864-015-1376-9 (PMC4520269; doi:10.1186/s12864-015-1376-9)
Supplement: Additional file 1: — The data sets supporting the results of this article are available in the as part of the SV-AUTOPILOT virtual machine, in https://bioimg.org/sv-autopilot . The scripts used as the basis for the virtual machine described in this article are available via the GitHub repository, in https://github.com/ALLBio/allbiotc2/. [file 12864_2015_1376_MOESM1_ESM.zip]

Archive with 26 entries (26 files):
- 1993348534130930_add1.pdf
- 1993348534130930_add10.pdf
- 1993348534130930_add11.pdf
- 1993348534130930_add12.pdf
- 1993348534130930_add13.pdf
- 1993348534130930_add14.pdf
- 1993348534130930_add15.pdf
- 1993348534130930_add16.pdf
- 1993348534130930_add17.pdf
- 1993348534130930_add18.pdf
- 1993348534130930_add19.pdf
- 1993348534130930_add2.pdf
- 1993348534130930_add20.pdf
- 1993348534130930_add21.pdf
- 1993348534130930_add22.pdf
- 1993348534130930_add23.pdf
- 1993348534130930_add24.pdf
- 1993348534130930_add25.pdf
- 1993348534130930_add26.pdf
- 1993348534130930_add3.pdf
- 1993348534130930_add4.pdf
- 1993348534130930_add5.pdf
- 1993348534130930_add6.pdf
- 1993348534130930_add7.pdf
- 1993348534130930_add8.pdf
- 1993348534130930_add9.pdf
